# Supplementary material for: A multi-centric Study of Candida bloodstream infection in Lima-Callao, Peru: Species distribution, antifungal resistance and clinical outcomes
Source: PLoS One. 2017 Apr 18;12(4):e0175172. doi: 10.1371/journal.pone.0175172 (PMC5395148; doi:10.1371/journal.pone.0175172)
Supplement: S2 File — Clinical information. (XLSX) [file pone.0175172.s002.xlsx]

## Sheet: Hoja1
	Comparing the characteristics of the cases according to their final state
	Variable	Surviving		Not surviving
		n	%	n	%
	Age
	Media (± desv. Estandar)	44.59	29.75	52.32	31.38
	Sex
	Female	34	62.96	20	37.04
	Male	47	53.41	41	46.59
	Hospital
	HNGAI	51	57.3	38	42.7
	HNERM	20	68.97	9	31.03
	HDM	10	41.67	14	58.33
	Type of Candida isolated
	C. albicans	20	52.63	18	47.37
	C. glabrata	9	64.29	5	35.71
	C. guillermondi	2	22.22	7	77.78
	C. lipolityca	4	80	1	20
	C. parapsilosis	22	62.86	13	37.14
	C. tropicalis	21	55.26	17	44.74
	C. krusei	1	100	0	0
	C. lusitaniae	2	100	0	0
	History of bacteremia
	With history	71	55.47	57	44.53
	Without history	7	70	3	30
	unknown	3	75	1	25
	days of hospitalization
	Media (± SD)			12	7
	Place of obtaining the positive blood culture
	Hospitalization	79	56.43	61	43.57
	Ambulatory	2	100	0	0
	Inpatient service
	Medicine	7	43.75	9	56.25
	Surgery	13	61.9	8	38.1
	Pediatric	5	83.33	1	16.67
	Transplant	4	100	0	0
	Emergency Room	4	28.57	10	71.43
	Hematology	4	66.67	2	33.33
	Neonatology	0	0	2	100
	General ICU	15	51.72	14	48.28
	Cardiovascular ICU	2	50	2	50
	Pediatric ICU	2	66.67	1	33.33
	Neonatal ICU	8	61.54	5	38.46
	Others	15	68.18	7	31.82
	Others Services
	Pediatric surgery	1	50	1	50
	Gastroenterology	3	75	1	25
	Geriatrics	2	66.67	1	33.33
	NA	64	54.24	54	45.76
	Nefrology	2	66.67	1	33.33
	Neurology	1	100	0	0
	Neumology	1	100	0	0
	Neurosurgery	2	100	0	0
	Pediatric oncology	1	100	0	0
	Traumatology	0	0	1	100
	General Surgery ICU	1	100	0	0
	Gastroenterology ICU	0	0	1	100
	Neurology ICU	0	0	1	100
	Neurologic ICU	1	100	0	0
	Hospitalization > 48 hrs
	yes	74	59.2	51	40.8
	no	7	41.18	10	58.82
	Hematological cancer
	No	73	56.59	56	43.41
	Yes	8	66.67	4	33.33
	unknown
	Solid tumour
	No	73	60.83	47	39.17
	Yes	8	38.1	13	61.17
	unknown	0	0	1	100
	Kidney trasplant
	No	79	57.25	59	42.75
	Yes	2	66.67	1	33.33
	unknown	0	0	1	100
	Liver trasplant
	No	78	56.52	60	43.48
	yes	3	100	0	0
	unknown	0	0	1	100
	HIV
	No	79	58.52	56	41.48
	yes	2	33.33	4	66.67
	unknown	0	0	1	100
	Cardiac disease
	No	72	60	48	40
	yes	9	42.86	12	57.14
	unknown	0	0	1	100
	Lung disease
	No	69	57.02	52	42.98
	yes	12	60	8	40
	unknown	0	0	1	100
	Chronic hepatic disease / cirrhosis
	No	74	55.22	60	44.78
	yes	7	100	0	0
	unknown	0	0	1	100
	chronic Dialysis.
	No	70	56.91	53	43.09
	Yes	11	61.11	7	38.89
	unknown	0	0	1	100
	Autoimmune disease
	No	75	56.39	58	43.61
	Yes	6	75	2	25
	unknown	0	0	1	100
	Neurological disease
	No	76	58.91	53	41.09
	Yes	5	41.67	7	58.33
	unknown	0	0	1	100
	Burn
	No	81	57.86	59	42.14
	Yes	0	0	1	100
	unknown	0	0	1	100
	Neutropenia
	No	77	57.04	58	42.96
	Yes	4	66.67	2	33.33
	unknown	0	0	1	100
	Neonatal Candidemia
	No	74	58.27	53	41.73
	Yes	6	46.15	7	53.85
	unknown	1	50	1	50
	Bone Marrow Transplantation
	No	81	57.45	60	42.55
	unknown	0	0	1	100
	Abdominal Surgery
	No	54	56.84	41	43.16
	yes	27	58.7	19	41.3
	unknown	0	0	1	100
	Cardiac surgery
	No	79	57.66	58	42.34
	yes	2	50	2	50
	unknown	0	0	1	100
	Genital urinary surgery
	No	81	58.27	58	41.73
	yes	0	0	2	100
	unknown	0	0	1	100
	Neurological surgery
	No	76	56.3	59	43.7
	yes	5	83.33	1	16.67
	unknown	0	0	1	100
	Gynecological surgery
	No	76	56.3	59	43.7
	yes	5	83.33	1	16.67
	unknown	0	0	1	100
	Vascular Surgery
	No	81	57.86	59	42.14
	Yes	0	0	1	100
	unknown	0	0	1	100
Risk factors
	Mechanic ventilation
	No	55	61.11	35	38.89
	Yes	26	50.98	25	49.02
	unknown	0	0	1	100
	Parenteral nutrition
	No	51	56.67	39	43.33
	Yes	30	58.82	21	41.18
	unknown	0	0	1	100
	Dialysis
	No	68	56.67	52	43.33
	Yes	13	61.9	8	38.1
	unknown	0	0	1	100
	Neutropenia < 500
	No	78	58.21	56	41.79
	Yes	3	42.86	4	57.14
	unknown	0	0	1	100
	Neutropenia < 100
	No	81	57.86	59	42.14
	Yes	0	0	1	100
	unknown	0	0	1	100
	Severity of disease
	Media (± SD)	40	13.24	32.45	9.06
	Fever
	No	18	54.55	15	45.45
	yes	63	57.8	46	42.2
	Hypotensión
	No	56	65.88	29	34.12
	yes	25	43.86	32	56.14
	Hypothermia
	No	81	57.86	59	42.14
	yes	0	0	2	100
	Sepsis
	No	41	56.16	32	43.84
	yes	40	57.97	29	42.03
	Severe sepsis
	No	76	66.67	38	33.33
	yes	5	17.86	23	82.14
	Skin lesion
	No	80	57.55	59	42.45
	yes	1	33.33	2	66.67
Catheter information	Intravenous catheter
	No	53	64.63	29	35.37
	yes	27	45.76	32	54.24
	CVC central venous catheter permanent
	No	68	55.74	54	44.26
	Yes	12	63.16	7	36.84
	CVC central venous catheter temporal
	No	23	50	23	50
	Yes	57	60	38	40
	Arterial Catheter
	No	78	58.21	56	41.79
	Yes	2	28.57	5	71.43
Action on the catheter after 72 hours of isolation	Removed
	No	43	48.86	45	51.14
	Yes	33	73.33	12	26.67
	unknown	4	50	4	50
	Replaced
	No	49	51.58	46	48.42
	Yes	26	66.67	13	33.33
	unknown	5	71.43	2	28.57
	Removed/Replaced at a distant site
	No	53	53	47	47
	Yes	23	65.71	12	34.29
	unknown	4	66.67	2	33.33
	Removed/Replaced at a same site
	No	75	55.97	59	44.03
	Yes	1	100	0	0
	unknown	4	66.67	2	33.33
Medication 14 days before	Antibiotics
	No	4	57.14	3	42.86
	yes	76	57.14	57	42.86
	unknown	1	50	1	50
	Corticoids
	No	64	57.14	48	42.86
	yes	16	57.14	12	42.86
	unknown	1	50	1	50
	Immunosuppressants
	No	74	56.49	57	43.51
	yes	6	66.67	3	33.33
	unknown	1	50	1	50
	Chemotherapy for cancer
	No	75	55.97	59	44.03
	yes	5	83.33	1	16.67
	unknown	1	50	1	50
	Antiretroviral Therapy
	No	80	57.97	58	42.03
	yes	0	0	2	100
	unknown	1	50	1	50
	H2 blocker
	No	39	60	26	40
	yes	41	54.67	34	45.33
	unknown	1	50	1	50
	Antifungal
	No	63	58.33	45	41.67
	Yes	17	53.13	15	46.88
	unknown	1	50	1	50
Reason for use of antifungal	Reason
	Prophylactic, empíric	13	54.17	11	45.83
	Treatment for other infection	4	57.14	3	42.86
	unknown	0	0	1	100
	NA	64	58.18	46	41.82
Antifungal agent used	Itraconazole
	NO	17	53.13	15	46.88
	NA	64	58.18	46	41.82
	Anidulafungin
	NO	17	53.13	15	46.88
	NA	64	58.18	46	41.82
	Amphotericin B
	NO	15	62.5	9	37.5
	yes	2	25	46	75
	NA	64	58.18	46	41.82
	Voriconazole
	NO	17	53.13	15	46.88
	NA	64	58.18	46	41.82
	Fluconazole
	NO	3	30	7	70
	Yes	14	63.64	8	36.36
	NA	64	58.18	46	41.82
	Caspofungin
	NO	15	57.69	11	42.31
	Yes	2	33.33	4	66.67
	NA	64	58.18	46	41.82
	Amphotericin B lipid
	NO	17	53.13	15	46.88
	NA	64	58.18	46	41.82
	Posaconazole
	NO	17	53.13	15	46.88
	NA	64	58.18	46	41.82
	Treatment of candidiasis (Up to 30 days after diagnosis)
	Therapy with a single antifungal agent	53	62.35	32	37.65
	Combination Therapy	2	66.67	1	33.33
	Not treated	26	50	26	50
	unknown	0	0	2	100
	Medication received (Up to 30 days later)
	Amphotericin B	7	41.18	10	58.82
	Lipid formulation of Amphotericin	1	100	0	0
	Fluconazole	39	70.91	16	29.09
	Capsofungin	8	53.33	7	46.67
	Modification of regimen
	No	33	57.89	24	42.11
	Yes was changed the drugs	15	65.22	8	34.78
	Yes was changed the doses	5	100	0	0
	Reason for medication change
	Lack of response	19	70.37	8	29.63
	Renal toxicity	1	100	0	0
	Other reason	1	100	0	0
	NA	26	48.15	28	51.85
	Evidence of deep infection
	No	70	61.4	44	38.6
	yes	8	42.11	11	57.89
	unknown	3	33.33	6	66.67
	Evidence of deep soft tissue and skin infection
	No	8	47.06	9	52.94
	yes	0	0	2	100
	Evidence of deep kidney infection
	No	7	43.75	9	56.25
	yes	1	33.33	2	66.67
	Evidence of deep infection of the peritoneum
	No	4	40	6	60
	yes	4	44.44	5	55.56
	Evidence of deep infection of the lung
	No	7	38.89	11	61.11
	yes	1	100	0	0
	Evidence of deep infection of the liver
	No	7	46.67	8	53.33
	yes	1	25	3	75

## Sheet: Sheet1
	Table 1: Distribution of episodes according to the specie of candida isolated
	Variable	n	%
	Candida's specie (n= 145)
	C. albicans	40	27.59
	C. glabrata	14	9.66
	C. guillermondi	10	6.9
	C. lipolytica	5	3.45
	C. parapsilosis	35	24.14
	C. tropicalis	38	26.21
	C. krusei	1	0.69
	C. lusitanae	2	1.39
